# Supplementary material for: Cellular and Humoral Response After Induction of Protection and After Finishing Hymenoptera Venom Immunotherapy
Source: Biomolecules. 2024 Nov 24;14(12):1494. doi: 10.3390/biom14121494 (PMC11673861; doi:10.3390/biom14121494)
Supplement: Supplementary file 1 [file biomolecules-14-01494-s001.zip]

Archive with 1 entries (1 files):
- biomolecules-3297406-supplementary.pdf
